# Supplementary material for: Developing a Technique for the Imaging-Based Measurement of ACL Elongation: A Proof of Principle
Source: Diagnostics (Basel). 2021 Nov 16;11(11):2126. doi: 10.3390/diagnostics11112126 (PMC8622620; doi:10.3390/diagnostics11112126)
Supplement: Supplementary file 1 [file diagnostics-11-02126-s001.zip]

Archive with 2 entries (2 files):
- Suppl_Mat_ACL_Track.mp4
- __MACOSX/._Suppl_Mat_ACL_Track.mp4
